# Supplementary material for: Candidate proteomic biomarkers for three genogroups of the swine pathogen Streptococcus suis serotype 2
Source: BMC Microbiol. 2015 Apr 4;15:84. doi: 10.1186/s12866-015-0401-0 (PMC4450453; doi:10.1186/s12866-015-0401-0)
Supplement: Additional file 4: Table S1. — Candidate biomarkers of S. suis selected by univariate analysis (Mann-Whitney test): comparison by continent of origin. [file 12866_2015_401_MOESM4_ESM.xlsx]

## Sheet: Table S1
		Table S1. Candidate biomarkers of S. suis selected by univariate analysis (Mann-Whitney test): comparison by continent of origin
		Biomarker Mass (Da)	ProteinChip Array	P value	AUC	Average intensity of the North American strains*	Average intensity of the Far East strains**
		3059.84	CM10	0.0156752	0.714474	5.64	2.96
		3724.13	Q10	0.0196955	0.696053	2.28	1.57
		5065.17	CM10	0.00289812	0.788158	7.09	4.17
		5483.71	CM10	0.0156752	0.280263	6.64	8.52
		6144.87	CM10	0.00101111	0.802632	4.94	3.21
		6862.37	CM10	0.0145058	0.284211	14.93	23.99
		8985.91	Q10	0.0182653	0.718421	13.13	11.07
		9031.27	Q10	0.0123954	0.247368	23.83	32.73
		9046.06	CM10	8.3662e-05	0.136842	21.96	30.39
		9047.87	Q10	0.00698902	0.247368	21.52	28.97
		9081.89	Q10	0.00642111	0.243421	18.68	22.96
		9162.39	CM10	0.00540817	0.243421	15.22	22.86
		10967.1	CM10	0.0145058	0.298684	23.34	30.65
		11986.4	CM10	0.00415757	0.228947	11.96	17.81
		11989	Q10	0.000208178	0.173684	2.02	3
		12189.8	CM10	0.00495789	0.247368	1.9	2.62
		12731.2	CM10	0.00101111	0.821053	1.89	1.18
		13275.5	Q10	0.0169268	0.280263	1.98	2.54
		14121.9	Q10	0.00454178	0.247368	1.14	1.66
		14148.7	CM10	0.0134139	0.298684	1.18	1.66
		15404.6	CM10	0.00760164	0.280263	0.83	1.16
		15530	Q10	0.00589506	0.261842	0.75	0.94
		17217.2	Q10	0.0156752	0.302632	0.28	0.45
		17690.5	Q10	0.00135946	0.192105	0.34	0.64
	* North America, n=20 (Canada, n=12 ; USA, n=8) ; ** Far East, n=19 (Japan, n=11 ; Thaïland, n=8)
		Difference between the highest (in red and bold) and lowest value (in black and bold) which is close to the ratio simple/double
