# Supplementary material for: Candidate proteomic biomarkers for three genogroups of the swine pathogen Streptococcus suis serotype 2
Source: BMC Microbiol. 2015 Apr 4;15:84. doi: 10.1186/s12866-015-0401-0 (PMC4450453; doi:10.1186/s12866-015-0401-0)
Supplement: Additional file 5: Table S2. — Candidate biomarkers of S. suis selected by univariate analysis (Kruskal-Wallis test) of 4 groups of strains divided by country of origin. [file 12866_2015_401_MOESM5_ESM.xlsx]

## Sheet: Table S2
		Table S2. Candidate biomarkers of S. suis selected by univariate analysis (Kruskal-Wallis test) of 4 groups of strains divided by country of origin*
		Biomarker Mass (Da)	ProteinChip Array	P value	Average Intensity (Canadian strains)	Average Intensity (USA strains)	Average Intensity (Japanese strains)	Average Intensity (Thai strains)
		3156.64	CM10	0.0188738	15.62	12.14	9.91	15.3
		4449.89	CM10	0.0175517	5.25	5.62	7.79	5.36
		4637.73	CM10	0.00498458	1.43	7.66	5.95	1.49
		4864.29	CM10	0.00792148	7.77	5.98	5.37	8.35
		5007.37	CM10	0.00413427	5.14	3.3	1.1	3.69
		5065.17	CM10	0.00354573	8.13	5.54	2.96	5.05
		5184.44	CM10	0.0109149	0.78	3.35	7.92	0.47
		5993.02	CM10	0.012276	13.59	9.6	11.01	13.26
		6144.87	CM10	0.0109064	5.02	4.81	3.03	3.34
		6254.11	CM10	0.000157154	17.64	5.92	1.02	18.39
		6326.4	CM10	0.0108263	241.96	187.22	133.12	227.66
		6340.96	CM10	0.00338429	74.82	53.07	35.82	68.92
		6535.21	CM10	0.00306148	26.16	21.63	15.99	25.27
		6758.42	CM10	0.000839079	5.38	3.46	2.6	10.45
		7933.63	Q10	0.0169803	2.51	2.58	1.61	2.37
		8212.25	CM10	0.00535059	20.22	12.85	8.76	19.59
		8900.14	CM10	0.0101437	33.38	31.17	55.22	32.05
		8911.98	CM10	0.0149685	31.42	29.31	50.15	31.39
		9031.27	Q10	0.0106438	23.88	23.75	41.6	26.28
		9046.06	CM10	0.000509395	23.22	20.05	33.12	28.4
		9047.87	Q10	0.00605502	21.32	21.81	35.26	34.39
		9081.89	Q10	0.0102449	18.35	19.17	26.13	20.66
		9162.39	CM10	0.0154732	14.71	16	27.62	19.4
		9242.94	Q10	0.00972423	6.76	7.04	9.59	7.16
		11986.4	CM10	0.0119265	12.94	10.49	9.75	16.4
		11989	Q10	0.00263479	1.92	2.16	3.01	2.99
		12189.8	CM10	0.00827676	1.97	1.78	2.96	2.37
		12731.2	CM10	0.00161824	1.95	1.82	1.55	0.91
		12875.9	CM10	0.00712242	2.75	2.56	3.81	2.64
		13279.4	CM10	0.0108281	3.12	2.86	5.04	3.24
		* Canada (n=12), USA (n=8), Japan (n=8), Thaïland (n = 11)
			Difference between the highest (in red and bold) and lowest value (in black and bold) which is superior to the ratio simple/double
