# Supplementary material for: Candidate proteomic biomarkers for three genogroups of the swine pathogen Streptococcus suis serotype 2
Source: BMC Microbiol. 2015 Apr 4;15:84. doi: 10.1186/s12866-015-0401-0 (PMC4450453; doi:10.1186/s12866-015-0401-0)
Supplement: Additional file 6: Table S3. — Candidate biomarkers of S. suis selected by univariate analysis (Mann-Whitney test) of two groups of strains divided by type of pathological lesion. [file 12866_2015_401_MOESM6_ESM.xlsx]

## Sheet: Table S3
		Table S3. Candidate biomarkers of S. suis selected by univariate analysis (Mann-Whitney test) of two groups of strains divided by type of pathological lesion*
		Biomarker Mass (Da)	ProteinChip Array	P value	AUC	Average Intensity : Group A (endocarditis/pneumonia/septicemia )*	Average Intensity : Group B (meningitis)**
		5184.44	CM10	0.0032569	0.808642	1.83	3.4
		5958.01	Q10	0.0935726	0.679012	1.27	2.23
		5989.36	Q10	0.0397335	0.277778	3.73	2.72
		6151.57	Q10	0.00238703	0.212963	9.25	6.68
		6253.46	Q10	0.019219	0.277778	2.21	1.66
		8189.95	Q10	0.0290311	0.299383	2.75	1.87
		9160.87	Q10	0.0498099	0.299383	14.64	12.73
		9510.04	Q10	0.0209093	0.268519	4.6	4.1
		11188	Q10	0.00786894	0.234568	3.96	2.89
		12302.2	Q10	0.00486506	0.256173	27.4	19.96
		12509	Q10	0.00716061	0.256173	5.08	3.9
		19717.5	Q10	0.0113709	0.256173	0.44	0.29
	* Group A (Heart / Lung / Sepsis), n=19 ; ** group B (Meningitis / Brain), n=17
		Difference between the highest (in red and bold) and lowest value (in black and bold) which is close to the ratio simple/double
