# Supplementary material for: Candidate proteomic biomarkers for three genogroups of the swine pathogen Streptococcus suis serotype 2
Source: BMC Microbiol. 2015 Apr 4;15:84. doi: 10.1186/s12866-015-0401-0 (PMC4450453; doi:10.1186/s12866-015-0401-0)
Supplement: Additional file 7: Table S4. — Essential sequence and BLAST data of the two proteins identified through p4516 (putative ABC transporter) and p9342 (nucleoid-binding protein). [file 12866_2015_401_MOESM7_ESM.xlsx]

## Sheet: p9342 General
Accession	Description	Score	Coverage	# Proteins	# Unique Peptides	# Peptides	# PSMs	Molecular Function	Cellular Component	Biological Process	Pfam IDs	Area	# AAs	MW [kDa]	calc. pI	%
386584674	nucleoid DNA-binding protein [Streptococcus suis D9]	154.124	78.02	3	8	8	73	DNA binding			Pf00216	4.29327e+08	91	9.45711	9.70068	0.9
						KDSAAAVDAVFGAVADYLAAGEK
						NPQTGAEIKIAASK
						TGRNPQTGAEIK
						VQLIGFGNFEVR
						VQLIGFGNFEVR
						TGRNPQTGAEIK
						mANKQDLIAK
						VAEATSLTKK
						VAEATSLTKK
						VAEATSLTK
						TGRNPQTGAEIK
						VAEATSLTK
						VAEATSLTK
						VAEATSLTK
						VAEATSLTK
						NPQTGAEIK
						VAEATSLTK
						VAEATSLTK
						VAEATSLTK
						VAEATSLTK
						mANKQDLIAK
						TGRNPQTGAEIK
						TGRNPQTGAEIK
						NPQTGAEIK
						VAEATSLTK
						VAEATSLTK
						VAEATSLTK
						VAEATSLTkK
						VAEATSLTK
						NPQTGAEIK
						VAEATSLTKk
						NPQTGAEIkIAASK
						TGRNPQTGAEIK
						TGRNPQTGAEIK
						TGRNPQTGAEIK
						VAEATSLTK
						VAEATSLTK
						VAEATSLTK
						VAEATSLTKK
						VAEATSLTK
						VAEATSLTKK
						NPQTGAEIK
						VAEATSLTK
						NPQTGAEIK
						NPQTGAEIK
						VAEATSLTKK
						VAEATSLTKK
						TGRNPQTGAEIK
						NPQTGAEIK
						TGRNPQTGAEIK
						TGRNPQTGAEIK
						VAEATSLTKK
						NPQTGAEIK
						TGRNPQTGAEIK
						TGRNPQTGAEIK
						VAEATSLTK
						NPQTGAEIK
						TGRNPQTGAEIK
						NPQTGAEIK
						TGRNPQTGAEIK
						TGRNPQTGAEIK
						TGRNPQTGAEIK
						TGRNPQTGAEIK
						VAEATSLTKK
						VAEATSLTK
						NPQTGAEIK
						TGRNPQTGAEIK
	>gi|386584674|ref|YP_006081077.1| nucleoid DNA-binding protein [Streptococcus suis D9]
	In red : sequence coverage (78 %)
	nucleoid DNA-binding protein [Streptococcus suis D9]
	http://www.ncbi.nlm.nih.gov/protein/386584674
	NCBI Reference Sequence: YP_006081077.1
	LOCUS YP_006081077 91 aa linear BCT 27-SEP-2012
	DEFINITION nucleoid DNA-binding protein [Streptococcus suis D9].
	ACCESSION YP_006081077
	VERSION YP_006081077.1 GI:386584674
	DBLINK Project: 162125
	BioProject: PRJNA162125
	DBSOURCE REFSEQ: accession NC_017620.1
	KEYWORDS .
	SOURCE Streptococcus suis D9
	ORGANISM Streptococcus suis D9
	Bacteria; Firmicutes; Bacilli; Lactobacillales; Streptococcaceae;
	Streptococcus.
	REFERENCE 1 (residues 1 to 91)
	AUTHORS Zhang,A., Yang,M., Hu,P., Wu,J., Chen,B., Hua,Y., Yu,J., Chen,H.,
	Xiao,J. and Jin,M.
	TITLE Comparative genomic analysis of Streptococcus suis reveals
	significant genomic diversity among different serotypes
	JOURNAL BMC Genomics 12, 523 (2011)
	PUBMED 22026465
	REMARK Publication Status: Online-Only
	REFERENCE 2 (residues 1 to 91)
	CONSRTM NCBI Genome Project
	TITLE Direct Submission
	JOURNAL Submitted (11-APR-2012) National Center for Biotechnology
	Information, NIH, Bethesda, MD 20894, USA
	REFERENCE 3 (residues 1 to 91)
	AUTHORS Hu,P., Yang,M., Xiao,J. and Jin,M.
	TITLE Direct Submission
	JOURNAL Submitted (07-APR-2011) Division of Animal Infectious Disease,
	State Key Laboratory of Agricultural Microbiology, Huazhong
	Agricultural University, 1# Shizhisan Street, Wuhan, Hubei 430070,
	P.R.China
	COMMENT PROVISIONAL REFSEQ: This record has not yet been subject to final
	NCBI review. The reference sequence is identical to AER17829.
	Method: conceptual translation.
	FEATURES Location/Qualifiers
	source 1..91
	/organism="Streptococcus suis D9"
	/strain="D9"
	/serotype="7"
	/db_xref="taxon:1005042"
	Protein 1..91
	/product="nucleoid DNA-binding protein"
	/calculated_mol_wt=9332
	Region 3..89
	/region_name="HU_IHF"
	/note="Integration host factor (IHF) and HU are small
	heterodimeric members of the DNABII protein family that
	bind and bend DNA, functioning as architectural factors in
	many cellular processes including transcription,
	site-specific recombination, and...; cd00591"
	/db_xref="CDD:29683"
	Site order(3..4,7,10,14,28,31..32,35..36,40..44,47..48,53,
	75..76,80,82,89)
	/site_type="other"
	/note="IHF dimer interface [polypeptide binding]"
	/db_xref="CDD:29683"
	Site order(3..5,27,42,44,46..47,50,54,56..57,59,62..65,75,79,
	81,84)
	/site_type="other"
	/note="IHF - DNA interface [nucleotide binding]"
	/db_xref="CDD:29683"
	CDS 1..91
	/locus_tag="SSUD9_1655"
	/coded_by="complement(NC_017620.1:1635305..1635580)"
	/transl_table=11
	/db_xref="GeneID:12718474"
	ORIGIN	1 mankqdliak vaeatsltkk dsaaavdavf gavadylaag ekvqligfgn fevrersart
		61 grnpqtgaei kiaaskvpaf kagkalkdav k
	http://www.ncbi.nlm.nih.gov/Structure/cdd/wrpsb.cgi?INPUT_TYPE=live&SEQUENCE=YP_006081077.1
	Conserved domains on [gi|386584674|ref|YP_006081077|]
cd00591: HU_IHF Integration host factor (IHF) and HU are small heterodimeric members of the DNABII protein family that bind and bend DNA, functioning as architectural factors in many cellular processes including transcription, site-specific recombination, and higher-order nucleoprotein complex assembly. The dimer subunits associate to form a compact globular core from which two beta ribbon arms (…

## Sheet: p9342 BLAST 
Sequences producing significant alignments with YP_006081077.1
Accession	Description	Max score	Total score	Query cover	E value	Identity
YP_001199013.1	nucleoid DNA-binding protein [Streptococcus suis 05ZYH33] >ref|YP_001201215.1| nucleoid DNA-binding protein [Streptococcus suis 98HAH33] >ref|ZP_03624920.1| histone family protein DNA-binding protein [Streptococcus suis 89/1591] >ref|YP_003025475.1| DNA-binding protein HU [Streptococcus suis SC84] >ref|YP_003027301.1| DNA-binding protein HU [Streptococcus suis P1/7] >ref|YP_003029234.1| DNA-bindi…	177	177	1	9e-56	1
ZP_11957099.1	nucleoid DNA-binding protein [Streptococcus suis R61] >gb|EHC02603.1| nucleoid DNA-binding protein [Streptococcus suis R61]
ZP_07645690.1	DNA-binding protein [Streptococcus mitis SK564] >ref|ZP_13525356.1| DNA-binding protein HU [Streptococcus mitis SK575] >gb|EFN99294.1| DNA-binding protein [Streptococcus mitis SK564] >gb|EID27649.1| DNA-binding protein HU [Streptococcus mitis SK575]	176	176	1	4e-55	0.99
ZP_07641850.1	DNA-binding protein HU [Streptococcus mitis SK597] >gb|EFO00521.1| DNA-binding protein HU [Streptococcus mitis SK597]	163	163	1	3e-50	0.92
NP_721022.1	DNA-binding protein [Streptococcus mutans UA159] >ref|YP_003485306.1| DNA-binding protein [Streptococcus mutans NN2025] >ref|YP_006251674.1| putative DNA-binding protein HU [Streptococcus mutans LJ23] >ref|YP_006489838.1| DNA-binding protein HU [Streptococcus mutans GS-5] >sp|Q9XB21.1|DBH_STRMU RecName: Full=DNA-binding protein HU >gb|AAD40810.1|L40355_1 histone-like DNA-binding protein [Streptoc…	162	162	1	7e-50	0.91
ZP_09124162.1	putative DNA-binding protein HU [Streptococcus criceti HS-6] >gb|EHI75001.1| putative DNA-binding protein HU [Streptococcus criceti HS-6]	160	160	1	3e-49	0.9
YP_002562571.1	DNA-binding protein HU [Streptococcus uberis 0140J] >emb|CAR42760.1| DNA-binding protein HU [Streptococcus uberis 0140J]	160	160	1	5e-49	0.88
ZP_11067373.1	DNA-binding protein HU [Streptococcus iniae 9117] >gb|EKB51492.1| DNA-binding protein HU [Streptococcus iniae 9117]	159	159	1	1e-48	0.89
YP_002997185.1	DNA-binding protein HU [Streptococcus dysgalactiae subsp. equisimilis GGS_124] >ref|YP_006013562.1| DNA-binding protein HU [Streptococcus dysgalactiae subsp. equisimilis ATCC 12394] >ref|ZP_10274208.1| DNA-binding protein HU [Streptococcus canis FSL Z3-227] >ref|YP_006905136.1| Integration host factor subunit alpha [Streptococcus dysgalactiae subsp. equisimilis AC-2713] >ref|ZP_12399517.1| DNA-bi…	159	159	1	2e-48	0.89
ZP_07726090.1	DNA-binding protein HU-alpha [Streptococcus downei F0415] >gb|EFQ56496.1| DNA-binding protein HU-alpha [Streptococcus downei F0415]	159	159	1	2e-48	0.89
ZP_08245844.1	DNA-binding protein HU-beta [Streptococcus parauberis NCFD 2020] >ref|YP_004479220.1| DNA-binding protein HU [Streptococcus parauberis KCTC 11537] >gb|EGE54446.1| DNA-binding protein HU-beta [Streptococcus parauberis NCFD 2020] >gb|AEF25548.1| DNA-binding protein HU [Streptococcus parauberis KCTC 11537]	158	158	1	3e-48	0.88
ZP_09126985.1	DNA-binding protein HU [Streptococcus ictaluri 707-05] >gb|EHI68559.1| DNA-binding protein HU [Streptococcus ictaluri 707-05]	158	158	1	4e-48	0.88
YP_003430069.1	DNA-binding protein HU [Streptococcus gallolyticus UCN34] >ref|ZP_07464041.1| DNA-binding protein HU [Streptococcus gallolyticus subsp. gallolyticus TX20005] >ref|YP_004287495.1| DNA-binding protein HU [Streptococcus gallolyticus subsp. gallolyticus ATCC BAA-2069] >ref|YP_006033459.1| DNA-binding protein HU-beta [Streptococcus gallolyticus subsp. gallolyticus ATCC 43143] >emb|CBI13128.1| DNA-bind…	158	158	1	5e-48	0.89
NP_269568.1	histone-like DNA-binding protein [Streptococcus pyogenes M1 GAS] >ref|NP_664950.1| histone-like DNA-binding protein [Streptococcus pyogenes MGAS315] >ref|NP_801978.1| histone-like DNA-binding protein [Streptococcus pyogenes SSI-1] >ref|YP_060561.1| DNA-binding protein HU [Streptococcus pyogenes MGAS10394] >ref|YP_280627.1| DNA-binding protein HU [Streptococcus pyogenes MGAS6180] >ref|YP_282586.1|…	157	157	1	7e-48	0.87
YP_002123007.1	DNA-binding protein HU [Streptococcus equi subsp. zooepidemicus MGCS10565] >ref|YP_002744883.1| DNA-binding protein HU [Streptococcus equi subsp. zooepidemicus] >ref|YP_002746004.1| DNA-binding protein HU [Streptococcus equi subsp. equi 4047] >ref|YP_006042531.1| DNA-binding protein HU [Streptococcus equi subsp. zooepidemicus ATCC 35246] >gb|ACG61994.1| DNA-binding protein HU [Streptococcus equi …	157	157	1	8e-48	0.88
Q9XB22.1	RecName: Full=DNA-binding protein HU >gb|AAD40809.1|L38959_1 histone-like DNA-binding protein [Streptococcus sobrinus]	157	157	1	9e-48	0.88
YP_139658.1	histone-like DNA-binding protein [Streptococcus thermophilus LMG 18311] >ref|YP_141569.1| histone-like DNA-binding protein [Streptococcus thermophilus CNRZ1066] >ref|YP_820562.1| histone-like DNA-binding protein [Streptococcus thermophilus LMD-9] >ref|YP_006002691.1| Histone-like DNA binding protein [Streptococcus thermophilus ND03] >ref|YP_006041052.1| histone-like DNA-binding protein [Streptoco…	157	157	1	9e-48	0.87
YP_005094293.1	DNA-binding protein HU [Streptococcus macedonicus ACA-DC 198] >emb|CCF01888.1| DNA-binding protein HU [Streptococcus macedonicus ACA-DC 198]	157	157	1	1e-47	0.87
ZP_04061517.1	DNA-binding protein HU 1 [Streptococcus salivarius SK126] >ref|ZP_08047336.1| DNA-binding protein HU [Streptococcus sp. C150] >ref|YP_004728008.1| DNA-binding protein HU [Streptococcus salivarius CCHSS3] >ref|YP_006068431.1| DNA-binding protein HU 1 [Streptococcus salivarius 57.I] >ref|YP_006070036.1| DNA-binding protein HU [Streptococcus salivarius JIM8777] >ref|ZP_12657516.1| DNA-binding protei…	156	156	1	2e-47	0.86
ZP_09136156.1	DNA-binding protein HU [Streptococcus urinalis 2285-97] >ref|ZP_12990680.1| DNA-binding protein HU [Streptococcus urinalis FB127-CNA-2] >gb|EHJ56145.1| DNA-binding protein HU [Streptococcus urinalis 2285-97] >gb|EKS19352.1| DNA-binding protein HU [Streptococcus urinalis FB127-CNA-2]	156	156	1	2e-47	0.87
ZP_02919762.1	hypothetical protein STRINF_00614 [Streptococcus infantarius subsp. infantarius ATCC BAA-102] >ref|ZP_07466142.1| DNA-binding protein HU [Streptococcus bovis ATCC 700338] >ref|ZP_08040675.1| DNA-binding protein HU [Streptococcus equinus ATCC 9812] >ref|YP_004558705.1| DNA-binding protein HU-beta [Streptococcus pasteurianus ATCC 43144] >ref|YP_005203341.1| DNA-binding protein HU [Streptococcus inf…	156	156	1	2e-47	0.87
ZP_07722924.1	DNA-binding protein HU-beta [Streptococcus vestibularis F0396] >ref|ZP_08069553.1| DNA-binding protein HU [Streptococcus vestibularis ATCC 49124] >gb|EFQ59747.1| DNA-binding protein HU-beta [Streptococcus vestibularis F0396] >gb|EFX96333.1| DNA-binding protein HU [Streptococcus vestibularis ATCC 49124]	155	155	1	3e-47	0.86
YP_810584.1	nucleoid protein Hbs [Oenococcus oeni PSU-1] >ref|ZP_06553595.1| hypothetical protein AWRIB429_0985 [Oenococcus oeni AWRIB429] >ref|ZP_14285125.1| nucleoid protein Hbs [Oenococcus oeni AWRIB304] >ref|ZP_14380425.1| nucleoid protein Hbs [Oenococcus oeni AWRIB202] >ref|ZP_14382164.1| nucleoid protein Hbs [Oenococcus oeni DSM 20252 = AWRIB129] >ref|ZP_15642849.1| nucleoid protein Hbs [Oenococcus oen…	155	155	1	4e-47	0.86
ZP_01544311.1	histone-like DNA-binding protein [Oenococcus oeni ATCC BAA-1163] >gb|EAV39441.1| histone-like DNA-binding protein [Oenococcus oeni ATCC BAA-1163]	146	146	1	2e-43	0.79
YP_006076948.1	nucleoid DNA-binding protein [Streptococcus suis JS14] >gb|ADV70677.1| nucleoid DNA-binding protein [Streptococcus suis JS14]	146	146	1	2e-43	0.79
ZP_09519901.1	DNA-binding protein HBsu [Oenococcus kitaharae DSM 17330] >gb|EHN59519.1| DNA-binding protein HBsu [Oenococcus kitaharae DSM 17330]	144	144	0.95	8e-43	0.87
ZP_12494378.1	DNA-binding protein HU-alpha [Streptococcus mitis SK1073] >gb|EGP65270.1| DNA-binding protein HU-alpha [Streptococcus mitis SK1073]	144	144	1	9e-43	0.78
YP_003446261.1	histone-like protein [Streptococcus mitis B6] >emb|CBJ22396.1| histone-like protein [Streptococcus mitis B6]	144	144	1	1e-42	0.91
ZP_06198799.1	DNA-binding protein HU [Streptococcus sp. M143] >ref|ZP_06612305.1| DNA-binding protein HU [Streptococcus oralis ATCC 35037] >ref|ZP_07462840.1| DNA-binding protein HU [Streptococcus mitis ATCC 6249] >ref|ZP_07640489.1| putative DNA-binding protein HU [Streptococcus oralis ATCC 35037] >ref|ZP_07888220.1| DNA-binding protein HU [Streptococcus sanguinis ATCC 49296] >ref|ZP_08049896.1| DNA-binding p…	144	144	1	1e-42	0.91
ZP_07865145.1	DNA-binding protein HU [Streptococcus anginosus F0211] >ref|ZP_08013105.1| nucleoid DNA-binding protein [Streptococcus anginosus 1_2_62CV] >ref|ZP_08524825.1| DNA-binding protein HU-beta [Streptococcus anginosus SK52 = DSM 20563] >ref|ZP_15937870.1| DNA-binding protein HU [Streptococcus anginosus SK1138] >gb|EFU21470.1| DNA-binding protein HU [Streptococcus anginosus F0211] >gb|ADU15824.1| histon…	144	144	1	1e-42	0.92
ZP_03212115.1	nucleoid DNA-binding protein [Lactobacillus rhamnosus HN001] >ref|YP_003171137.1| DNA-binding protein HU [Lactobacillus rhamnosus GG] >ref|YP_003174096.1| nucleoid, histone-like DNA-binding protein HU [Lactobacillus rhamnosus Lc 705] >ref|YP_005865827.1| DNA-binding protein [Lactobacillus rhamnosus GG] >ref|YP_005873020.1| DNA-binding protein HU [Lactobacillus rhamnosus ATCC 8530] >ref|ZP_1195048…	144	144	1	2e-42	0.92
ZP_07643324.1	DNA-binding protein HU [Streptococcus mitis SK321] >ref|ZP_08051223.1| DNA-binding protein HU [Streptococcus sp. M334] >ref|ZP_12495071.1| DNA-binding protein HU-beta [Streptococcus mitis SK1080] >ref|ZP_12567834.1| DNA-binding protein HU [Streptococcus mitis SK569] >ref|ZP_13519395.1| DNA-binding protein HU [Streptococcus mitis SK616] >ref|ZP_14293955.1| DNA-binding protein HU 1 [Streptococcus m…	143	143	1	2e-42	0.79
YP_806601.1	nucleoid DNA-binding protein [Lactobacillus casei ATCC 334] >ref|YP_001987540.1| histone-like DNA-binding protein HU [Lactobacillus casei BL23] >ref|ZP_04674571.1| bacterial nucleoid protein Hbs [Lactobacillus paracasei subsp. paracasei 8700:2] >ref|ZP_09452504.1| histone-like DNA-binding protein HU [Lactobacillus zeae KCTC 3804] >ref|YP_006751640.1| DNA-binding protein HU [Lactobacillus casei W5…	143	143	1	2e-42	0.92
ZP_08549152.1	histone-like DNA-binding protein HU [Lactobacillus animalis KCTC 3501]	143	143	1	3e-42	0.79
YP_003788451.1	nucleoid DNA-binding protein [Lactobacillus casei str. Zhang] >ref|YP_005856462.1| DNA-binding protein HU-beta-like protein [Lactobacillus casei LC2W] >ref|YP_005859618.1| DNA-binding protein HU-beta-like protein [Lactobacillus casei BD-II] >ref|ZP_12621346.1| DNA-binding protein HBsu [Lactobacillus casei 12A] >ref|ZP_12624092.1| DNA-binding protein HBsu [Lactobacillus casei 21/1] >ref|ZP_1262730…	143	143	1	3e-42	0.78
ZP_04440908.1	non-specific DNA-binding protein HBsu [Lactobacillus rhamnosus LMS2-1] >ref|ZP_17066758.1| DNA-binding protein HU-beta [Lactobacillus rhamnosus ATCC 21052] >gb|EEN80458.1| non-specific DNA-binding protein HBsu [Lactobacillus rhamnosus LMS2-1] >gb|EHJ34224.1| DNA-binding protein HU-beta [Lactobacillus rhamnosus ATCC 21052]	143	143	1	3e-42	0.79
ZP_13523606.1	DNA-binding protein HU [Streptococcus oralis SK1074] >gb|EID25155.1| DNA-binding protein HU [Streptococcus oralis SK1074]	143	143	1	4e-42	0.79
YP_004887491.1	DNA-binding protein HU [Tetragenococcus halophilus NBRC 12172] >dbj|BAK95327.1| DNA-binding protein HU [Tetragenococcus halophilus NBRC 12172]	142	142	1	5e-42	0.91
ZP_08021696.1	DNA-binding protein HU [Streptococcus australis ATCC 700641] >ref|ZP_12563332.1| DNA-binding protein HU [Streptococcus australis ATCC 700641] >gb|ADU15832.1| histone-like protein [Streptococcus parasanguinis] >gb|EFV98665.1| DNA-binding protein HU [Streptococcus australis ATCC 700641] >gb|EGU66095.1| DNA-binding protein HU [Streptococcus australis ATCC 700641]	142	142	1	5e-42	0.79
ZP_10815469.1	DNA-binding protein HU [Streptococcus sp. BS35b] >ref|ZP_11414921.1| DNA-binding protein HU [Streptococcus sp. F0441] >ref|ZP_12441853.1| DNA-binding protein HU-beta [Streptococcus oralis SK255] >ref|ZP_12584263.1| DNA-binding protein HU [Streptococcus oralis SK313] >ref|ZP_15936070.1| DNA-binding protein HU [Streptococcus oralis SK304] >gb|EGL86665.1| DNA-binding protein HU-beta [Streptococcus o…	142	142	1	7e-42	0.9
ADU54569.1	histone-like DNA binding protein [Lactobacillus agilis]	142	142	1	7e-42	0.91
ZP_03965185.1	non-specific DNA-binding protein HBsu [Lactobacillus paracasei subsp. paracasei ATCC 25302] >gb|EEI67248.1| non-specific DNA-binding protein HBsu [Lactobacillus paracasei subsp. paracasei ATCC 25302]	142	142	1	8e-42	0.78
ADU15826.1	histone-like protein [Streptococcus oralis] >gb|ADU15827.1| histone-like protein [Streptococcus oralis] >gb|ADU15830.1| histone-like protein [Streptococcus oralis]	143	143	1	8e-42	0.79
YP_001034670.1	DNA-binding protein HU [Streptococcus sanguinis SK36] >ref|ZP_08087681.1| DNA-binding protein HU [Streptococcus sanguinis VMC66] >ref|ZP_10814130.1| DNA-binding protein HU [Streptococcus sp. AS14] >ref|ZP_16869883.1| DNA-binding protein HU [Streptococcus sanguinis SK353] >ref|ZP_16872240.1| DNA-binding protein HU [Streptococcus sanguinis SK405] >ref|ZP_16874051.1| DNA-binding protein HU [Streptoc…	142	142	1	8e-42	0.9
ZP_03981216.1	DNA-binding protein II [Enterococcus faecium TX1330] >ref|ZP_05657649.1| DNA binding protein HU [Enterococcus faecium 1,230,933] >ref|ZP_05660870.1| DNA binding protein HU [Enterococcus faecium 1,231,502] >ref|ZP_05664534.1| DNA binding protein HU [Enterococcus faecium 1,231,501] >ref|ZP_05667368.1| DNA binding protein HU [Enterococcus faecium 1,141,733] >ref|ZP_05669458.1| DNA binding protein HU…	141	141	1	1e-41	0.9
YP_006701816.1	DNA-binding protein HU [Streptococcus pneumoniae SPNA45] >emb|CCM08690.1| DNA-binding protein HU [Streptococcus pneumoniae SPNA45]	141	141	1	1e-41	0.79
ADU15831.1	histone-like protein [Streptococcus mitis]	141	141	1	1e-41	0.91
ZP_08476767.1	nucleoid, histone-like DNA-binding protein HU [Lactobacillus coryniformis subsp. coryniformis KCTC 3167] >ref|ZP_08574277.1| nucleoid, histone-like DNA-binding protein HU [Lactobacillus coryniformis subsp. torquens KCTC 3535] >ref|ZP_14653402.1| Non-specific DNA-binding protein HBsu [Lactobacillus coryniformis subsp. coryniformis CECT 5711] >gb|EJN55698.1| Non-specific DNA-binding protein HBsu [L…	141	141	1	1e-41	0.9
NP_687535.1	DNA-binding protein HU [Streptococcus agalactiae 2603V/R] >ref|NP_735015.1| DNA-binding protein HU [Streptococcus agalactiae NEM316] >ref|YP_329238.1| DNA-binding protein HU [Streptococcus agalactiae A909] >ref|ZP_00782411.1| DNA-binding protein HU [Streptococcus agalactiae H36B] >ref|ZP_00790187.1| DNA-binding protein HU [Streptococcus agalactiae 515] >ref|ZP_08651044.1| DNA-binding protein HU […	141	141	1	2e-41	0.78
CCC57610.1	DNA-binding protein HU [Weissella thailandensis fsh4-2]	141	141	1	2e-41	0.93
ZP_08080998.1	DNA-binding protein HU [Lactobacillus ruminis ATCC 25644] >ref|ZP_08562680.1| non-specific DNA-binding protein HBsu [Lactobacillus ruminis SPM0211] >ref|YP_004832379.1| DNA-binding protein [Lactobacillus ruminis ATCC 27782] >ref|ZP_12615078.1| nucleoid, histone-like DNA-binding protein HU [Lactobacillus ruminis ATCC 25644] >gb|EFZ34489.1| DNA-binding protein HU [Lactobacillus ruminis ATCC 25644] …	141	141	1	2e-41	0.76
ZP_07727358.1	DNA-binding protein HU-alpha [Streptococcus parasanguinis F0405] >ref|ZP_08062608.1| DNA-binding protein HU [Streptococcus parasanguinis ATCC 903] >ref|ZP_11413397.1| DNA-binding protein HU [Streptococcus sp. F0442] >ref|ZP_12561098.1| DNA-binding protein HU [Streptococcus parasanguinis SK236] >gb|EFQ55511.1| DNA-binding protein HU-alpha [Streptococcus parasanguinis F0405] >gb|EFX39673.1| DNA-bin…	140	140	1	2e-41	0.77
ZP_09455002.1	DNA-binding protein [Lactobacillus acidipiscis KCTC 13900]	140	140	1	2e-41	0.89
ZP_07458417.1	DNA-binding protein HU [Streptococcus sp. oral taxon 071 str. 73H25AP] >gb|EFM35485.1| DNA-binding protein HU [Streptococcus sp. oral taxon 071 str. 73H25AP]	140	140	1	2e-41	0.77
ADU15833.1	histone-like protein [Streptococcus parasanguinis]	140	140	1	2e-41	0.9
ADU15828.1	histone-like protein [Streptococcus anginosus]	140	140	1	3e-41	0.89
ZP_10040140.1	DNA-binding protein HU 1 [Streptococcus sp. SK643] >gb|EIF39178.1| DNA-binding protein HU 1 [Streptococcus sp. SK643]	140	140	1	3e-41	0.89
YP_001694534.1	DNA-binding protein HU 1 (DNA-binding protein II) (HB) [Streptococcus pneumoniae Hungary19A-6] >gb|ACA36070.1| DNA-binding protein HU 1 (DNA-binding protein II) (HB) [Streptococcus pneumoniae Hungary19A-6]	140	140	1	3e-41	0.88
NP_345584.1	DNA-binding protein HU [Streptococcus pneumoniae TIGR4] >ref|NP_358614.1| DNA-binding protein HU [Streptococcus pneumoniae R6] >ref|ZP_01408716.1| hypothetical protein SpneT_02000809 [Streptococcus pneumoniae TIGR4] >ref|YP_816472.1| DNA-binding protein HU [Streptococcus pneumoniae D39] >ref|ZP_01818329.1| DNA-binding protein HU [Streptococcus pneumoniae SP3-BS71] >ref|ZP_01820547.1| DNA-binding …	140	140	1	3e-41	0.9
ADU15823.1	histone-like protein [Streptococcus parasanguinis]	140	140	1	3e-41	0.9
ZP_10039208.1	DNA-binding protein HU 1 [Streptococcus sp. SK140] >gb|EIF36939.1| DNA-binding protein HU 1 [Streptococcus sp. SK140]	140	140	1	3e-41	0.89
ZP_07824443.1	DNA-binding protein HU-beta [Streptococcus pseudoporcinus SPIN 20026] >ref|ZP_11908539.1| DNA-binding protein HU [Streptococcus pseudoporcinus LQ 940-04] >gb|EFR44033.1| DNA-binding protein HU-beta [Streptococcus pseudoporcinus SPIN 20026] >gb|EHI64115.1| DNA-binding protein HU [Streptococcus pseudoporcinus LQ 940-04]	140	140	1	3e-41	0.93
ZP_10792788.1	DNA-binding protein HU [Streptococcus ratti FA-1 = DSM 20564] >gb|EJN94369.1| DNA-binding protein HU [Streptococcus ratti FA-1 = DSM 20564]	140	140	1	5e-41	0.89
NP_815267.1	DNA-binding protein HU [Enterococcus faecalis V583] >ref|ZP_03948790.1| DNA-binding protein HU [Enterococcus faecalis TX0104] >ref|ZP_03983400.1| DNA-binding protein HU [Enterococcus faecalis HH22] >ref|ZP_04434559.1| DNA-binding protein HU [Enterococcus faecalis TX1322] >ref|ZP_04438751.1| DNA-binding protein HU [Enterococcus faecalis ATCC 29200] >ref|ZP_05423393.1| DNA-binding protein II [Enter…	139	139	1	6e-41	0.89
ZP_08058714.1	DNA-binding protein HU [Streptococcus cristatus ATCC 51100] >ref|ZP_12565265.1| DNA-binding protein HU [Streptococcus cristatus ATCC 51100] >gb|EFX53884.1| DNA-binding protein HU [Streptococcus cristatus ATCC 51100] >gb|EGU67940.1| DNA-binding protein HU [Streptococcus cristatus ATCC 51100]	139	139	1	7e-41	0.77
ZP_04783579.1	DNA-binding protein HU [Weissella paramesenteroides ATCC 33313] >gb|EER74275.1| DNA-binding protein HU [Weissella paramesenteroides ATCC 33313]	139	139	1	7e-41	0.89
ZP_09134029.1	DNA-binding protein HU [Streptococcus macacae NCTC 11558] >gb|EHJ51811.1| DNA-binding protein HU [Streptococcus macacae NCTC 11558]	139	139	1	9e-41	0.75
YP_004621048.1	DNA-binding protein HU [Streptococcus parasanguinis ATCC 15912] >ref|YP_006309436.1| DNA-binding protein HU [Streptococcus parasanguinis FW213] >ref|ZP_14325723.1| DNA-binding protein HU [Streptococcus parasanguinis F0449] >gb|AEH55120.1| DNA-binding protein HU [Streptococcus parasanguinis ATCC 15912] >gb|EIG25632.1| DNA-binding protein HU [Streptococcus parasanguinis F0449] >gb|AFJ25623.1| DNA-b…	139	139	1	9e-41	0.9
ZP_10257407.1	DNA-binding protein HU [Weissella confusa LBAE C39-2] >emb|CCF29755.1| DNA-binding protein HU [Weissella confusa LBAE C39-2]	139	139	1	9e-41	0.88
YP_003063163.1	DNA-binding protein II [Lactobacillus plantarum JDM1] >ref|ZP_07077390.1| DNA-binding protein HU [Lactobacillus plantarum subsp. plantarum ATCC 14917] >ref|YP_003924818.1| non-specific DNA-binding protein HBsu [Lactobacillus plantarum subsp. plantarum ST-III] >ref|YP_004889660.1| DNA-binding protein [Lactobacillus plantarum WCFS1] >ref|ZP_12890752.1| DNA-binding protein [Lactobacillus plantarum s…	139	139	1	1e-40	0.75
ZP_08762483.1	DNA-binding protein HU [Streptococcus constellatus subsp. pharyngis SK1060 = CCUG 46377] >ref|ZP_13515144.1| DNA-binding protein HU [Streptococcus anginosus CCUG 39159] >ref|ZP_13516946.1| DNA-binding protein HU [Streptococcus constellatus subsp. constellatus SK53] >ref|ZP_14302526.1| DNA-binding protein HU [Streptococcus intermedius SK54] >ref|ZP_17056867.1| DNA-binding protein HU [Streptococcus…	139	139	1	1e-40	0.77
ZP_08399326.1	DNA-binding protein HU-beta [Streptococcus porcinus str. Jelinkova 176] >gb|EGJ27323.1| DNA-binding protein HU-beta [Streptococcus porcinus str. Jelinkova 176]	139	139	1	1e-40	0.89
ZP_08146708.1	DNA-binding protein HU [Enterococcus casseliflavus ATCC 12755] >gb|EGC68407.1| DNA-binding protein HU [Enterococcus casseliflavus ATCC 12755]	139	139	1	1e-40	0.88
YP_001450003.1	DNA-binding histone-like protein HU [Streptococcus gordonii str. Challis substr. CH1] >ref|ZP_06060482.1| DNA-binding protein HU [Streptococcus sp. 2_1_36FAA] >gb|ABV10901.1| DNA-binding histone-like protein HU [Streptococcus gordonii str. Challis substr. CH1] >gb|EEY80703.1| DNA-binding protein HU [Streptococcus sp. 2_1_36FAA]	139	139	1	1e-40	0.78
CCK20044.1	DNA-binding protein HBsu [Lactococcus raffinolactis 4877]	138	138	1	2e-40	0.89
ZP_05647315.1	DNA binding protein HU [Enterococcus casseliflavus EC30] >ref|ZP_05649210.1| DNA binding protein HU [Enterococcus gallinarum EG2] >ref|ZP_05653643.1| DNA binding protein HU [Enterococcus casseliflavus EC10] >ref|ZP_05656222.1| DNA binding protein HU [Enterococcus casseliflavus EC20] >ref|ZP_09111948.1| DNA-binding protein HU 1 [Enterococcus saccharolyticus 30_1] >ref|ZP_14766608.1| DNA-binding pr…	138	138	1	2e-40	0.76
ZP_09440540.1	nucleoid DNA-binding protein [Lactobacillus malefermentans KCTC 3548]	138	138	1	2e-40	0.78
ZP_10276542.1	non-specific DNA-binding protein Hbsu [Carnobacterium maltaromaticum ATCC 35586] >ref|YP_006992373.1| DNA-binding protein HU [Carnobacterium maltaromaticum LMA28] >emb|CCO11058.1| DNA-binding protein HU [Carnobacterium maltaromaticum LMA28]	138	138	1	3e-40	0.78
ZP_10314544.1	DNA-binding protein HBsu [Lactobacillus pentosus KCA1] >emb|CCB81208.1| DNA-binding protein II [Lactobacillus pentosus MP-10] >emb|CCC18125.1| DNA-binding protein II [Lactobacillus pentosus IG1] >gb|EIW13841.1| DNA-binding protein HBsu [Lactobacillus pentosus KCA1]	137	137	1	3e-40	0.76
YP_818760.1	nucleoid protein Hbs [Leuconostoc mesenteroides subsp. mesenteroides ATCC 8293] >ref|ZP_03913722.1| non-specific DNA-binding protein HBsu [Leuconostoc mesenteroides subsp. cremoris ATCC 19254] >ref|YP_005174538.1| nucleoid protein Hbs [Leuconostoc mesenteroides subsp. mesenteroides J18] >gb|ABJ62387.1| bacterial nucleoid protein Hbs [Leuconostoc mesenteroides subsp. mesenteroides ATCC 8293] >gb|E…	137	137	1	4e-40	0.76
ADU15825.1	histone-like protein [Streptococcus parasanguinis]	137	137	1	5e-40	0.75
YP_395626.1	histone-like DNA-binding protein HU [Lactobacillus sakei subsp. sakei 23K] >emb|CAI55317.1| Histone-like DNA-binding protein HU [Lactobacillus sakei subsp. sakei 23K]	137	137	1	5e-40	0.86
YP_001843698.1	DNA-binding protein [Lactobacillus fermentum IFO 3956] >ref|ZP_03945221.1| DNA-binding protein HU [Lactobacillus fermentum ATCC 14931] >ref|ZP_05863025.1| DNA-binding protein [Lactobacillus fermentum 28-3-CHN] >dbj|BAG27218.1| DNA-binding protein [Lactobacillus fermentum IFO 3956] >gb|EEI21816.1| DNA-binding protein HU [Lactobacillus fermentum ATCC 14931] >gb|EEX26404.1| DNA-binding protein [Lact…	137	137	1	6e-40	0.76
ZP_08661882.1	DNA-binding protein HU-beta [Streptococcus sp. oral taxon 056 str. F0418] >gb|EGP66322.1| DNA-binding protein HU-beta [Streptococcus sp. oral taxon 056 str. F0418]	137	137	1	7e-40	0.76
ZP_08416714.1	DNA-binding protein HU [Weissella cibaria KACC 11862]	137	137	1	7e-40	0.88
ZP_09555864.1	DNA-binding protein HU-beta [Lactobacillus kisonensis F0435] >gb|EHO51056.1| DNA-binding protein HU-beta [Lactobacillus kisonensis F0435]	137	137	1	7e-40	0.74
ZP_05552605.1	integration host factor, alpha subunit [Lactobacillus coleohominis 101-4-CHN] >gb|EEU30798.1| integration host factor, alpha subunit [Lactobacillus coleohominis 101-4-CHN]	137	137	1	8e-40	0.75
ADU15829.1	histone-like protein [Streptococcus gordonii]	137	137	1	9e-40	0.75
Q9XB20.1	RecName: Full=DNA-binding protein HU >gb|AAD40811.1|L40356_1 histone-like DNA-binding protein [Streptococcus gordonii]	136	136	1	1e-39	0.87
ZP_05746110.1	DNA-binding protein HU [Lactobacillus antri DSM 16041] >ref|ZP_07729329.1| DNA-binding protein HU [Lactobacillus oris PB013-T2-3] >ref|ZP_12529509.1| DNA-binding protein HU [Lactobacillus oris F0423] >gb|EEW53360.1| DNA-binding protein HU [Lactobacillus antri DSM 16041] >gb|EFQ53671.1| DNA-binding protein HU [Lactobacillus oris PB013-T2-3] >gb|EGS37926.1| DNA-binding protein HU [Lactobacillus ori…	136	136	1	1e-39	0.88
ZP_03959244.1	DNA-binding protein HU [Lactobacillus vaginalis ATCC 49540] >gb|EEJ41211.1| DNA-binding protein HU [Lactobacillus vaginalis ATCC 49540]	136	136	1	1e-39	0.75
ZP_09041037.1	DNA-binding protein HU [Lactobacillus curvatus CRL 705] >gb|EHE85946.1| DNA-binding protein HU [Lactobacillus curvatus CRL 705]	136	136	1	1e-39	0.75
ZP_08061594.1	DNA-binding protein HU [Streptococcus infantis ATCC 700779] >ref|ZP_08065541.1| DNA-binding protein HU [Streptococcus peroris ATCC 700780] >ref|ZP_08523686.1| DNA-binding protein HU-alpha [Streptococcus infantis SK1076] >ref|ZP_12579959.1| DNA-binding protein HU [Streptococcus infantis X] >ref|ZP_12581597.1| DNA-binding protein HU [Streptococcus infantis SK970] >ref|ZP_14366578.1| DNA-binding pro…	136	136	1	1e-39	0.76
YP_006795831.1	nucleoid DNA-binding protein [Leuconostoc carnosum JB16] >gb|AFT81832.1| nucleoid DNA-binding protein [Leuconostoc carnosum JB16]	136	136	1	1e-39	0.87
ZP_08229498.1	nucleoid DNA-binding protein [Leuconostoc argentinum KCTC 3773] >ref|ZP_08655082.1| nucleoid DNA-binding protein [Leuconostoc lactis KCTC 3528]	136	136	1	1e-39	0.74
YP_794953.1	nucleoid DNA-binding protein [Lactobacillus brevis ATCC 367] >gb|ABJ63922.1| bacterial nucleoid protein Hbs [Lactobacillus brevis ATCC 367]	136	136	1	2e-39	0.75
ZP_09450898.1	nucleoid DNA-binding protein [Lactobacillus suebicus KCTC 3549]	136	136	1	2e-39	0.77
YP_001727962.1	nucleoid DNA-binding protein [Leuconostoc citreum KM20] >ref|ZP_11446017.1| Bacterial nucleoid DNA-binding protein [Leuconostoc citreum LBAE E16] >ref|ZP_16307907.1| Bacterial nucleoid DNA-binding protein [Leuconostoc citreum LBAE C10] >ref|ZP_16309582.1| Bacterial nucleoid DNA-binding protein [Leuconostoc citreum LBAE C11] >gb|ACA82518.1| Bacterial nucleoid DNA-binding protein [Leuconostoc citre…	135	135	1	2e-39	0.77
YP_001271366.1	nucleoid protein Hbs [Lactobacillus reuteri DSM 20016] >ref|YP_001841731.1| DNA-binding protein HU [Lactobacillus reuteri JCM 1112] >ref|ZP_03073910.1| histone family protein DNA-binding protein [Lactobacillus reuteri 100-23] >ref|ZP_03848954.1| DNA-binding protein HU [Lactobacillus reuteri MM2-3] >ref|ZP_03973472.1| DNA-binding protein HU [Lactobacillus reuteri CF48-3A] >ref|ZP_08161983.1| DNA-b…	135	135	1	2e-39	0.74
ZP_08659138.1	nucleoid protein Hbs [Leuconostoc pseudomesenteroides KCTC 3652] >ref|ZP_10757542.1| DNA-binding protein HBsu [Leuconostoc pseudomesenteroides 4882] >emb|CCJ65569.1| DNA-binding protein HBsu [Leuconostoc pseudomesenteroides 4882]	135	135	1	3e-39	0.75
		135	135	1	3e-39	0.75
>gi|166227498|sp|A4VSS3.1|Y194_STRSY RecName: Full=Nucleoid-associated protein SSU05_0194
MMNMQNMMRQAQKLQKQMEKSQAELAATQFTGSSVQDLVTATFTGDKKLVSIDFKADVVDADDLETLQEM
TIQAVNAALTKVDEATQKKLGAFAGKLPF
>gi|166227500|sp|A4VZ14.1|Y195_STRS2 RecName: Full=Nucleoid-associated protein SSU98_0195
MMNMQNMMRQAQKLQKQMEKSQAELAATQFTGSSVQDLVTATFTGDKKLVSIDFKADVVDADDLETLQEM
TIQAVNAALTKVDEATQKKLGAFAGKLPF
>gi|145690107|gb|ABP90613.1| nucleoid DNA-binding protein [Streptococcus suis 05ZYH33]
MANKQDLIAKVAEATSLTKKDSAAAVDAVFGAVADYLAAGEKVQLIGFGNFEVRERSARTGRNPQTGAEI
KIAASKVPAFKAGKALKDAVK
>gi|145692310|gb|ABP92815.1| nucleoid DNA-binding protein [Streptococcus suis 98HAH33]
MANKQDLIAKVAEATSLTKKDSAAAVDAVFGAVADYLAAGEKVQLIGFGNFEVRERSARTGRNPQTGAEI
KIAASKVPAFKAGKALKDAVK
>gi|319758735|gb|ADV70677.1| nucleoid DNA-binding protein [Streptococcus suis JS14]
MANKQDLIAKVAEATSLTKKDSAAAVDAVFGAVADYLAAGEKVQLIGFGNFEVRERSARTGRNPQTGAEI
KSQHLKYLLSKLVKHLKTL
>gi|329307494|gb|AEB81910.1| nucleoid DNA-binding protein [Streptococcus suis ST3]
MANKQDLIAKVAEATSLTKKDSAAAVDAVFGAVADYLAAGEKVQLIGFGNFEVRERSARTGRNPQTGAEI
KIAASKVPAFKAGKALKDAVK
>gi|353734763|gb|AER15773.1| nucleoid DNA-binding protein [Streptococcus suis SS12]
MANKQDLIAKVAEATSLTKKDSAAAVDAVFGAVADYLAAGEKVQLIGFGNFEVRERSARTGRNPQTGAEI
KIAASKVPAFKAGKALKDAVK
>gi|353736820|gb|AER17829.1| nucleoid DNA-binding protein [Streptococcus suis D9]
MANKQDLIAKVAEATSLTKKDSAAAVDAVFGAVADYLAAGEKVQLIGFGNFEVRERSARTGRNPQTGAEI
KIAASKVPAFKAGKALKDAVK
>gi|353738878|gb|AER19886.1| nucleoid DNA-binding protein [Streptococcus suis D12]
MANKQDLIAKVAEATSLTKKDSAAAVDAVFGAVADYLAAGEKVQLIGFGNFEVRERSARTGRNPQTGAEI
KIAASKVPAFKAGKALKDAVK
>gi|353740870|gb|AER21877.1| nucleoid DNA-binding protein [Streptococcus suis ST1]
MANKQDLIAKVAEATSLTKKDSAAAVDAVFGAVADYLAAGEKVQLIGFGNFEVRERSARTGRNPQTGAEI
KIAASKVPAFKAGKALKDAVK
>gi|354985900|gb|AER44798.1| nucleoid DNA-binding protein [Streptococcus suis A7]
MANKQDLIAKVAEATSLTKKDSAAAVDAVFGAVADYLAAGEKVQLIGFGNFEVRERSARTGRNPQTGAEI
KIAASKVPAFKAGKALKDAVK
>gi|402809416|gb|AFR00908.1| DNA-binding protein HU [Streptococcus suis S735]
MANKQDLIAKVAEATSLTKKDSAAAVDAVFGAVADYLAAGEKVQLIGFGNFEVRERSARTGRNPQTGAEI
KIAASKVPAFKAGKALKDAVK
>gi|353532934|gb|EHC02603.1| nucleoid DNA-binding protein [Streptococcus suis R61]
MANKQDLIAKVAEATSLTKKDSAAAVEAVFGAVADYLAAGEKVQLIGFGNFEVRERSARTGRNPQTGAEI
KIAASKVPAFKAGKALKDAVK
>gi|146319301|ref|YP_001199013.1| nucleoid DNA-binding protein [Streptococcus suis 05ZYH33]
MANKQDLIAKVAEATSLTKKDSAAAVDAVFGAVADYLAAGEKVQLIGFGNFEVRERSARTGRNPQTGAEI
KIAASKVPAFKAGKALKDAVK
>gi|146321504|ref|YP_001201215.1| nucleoid DNA-binding protein [Streptococcus suis 98HAH33]
MANKQDLIAKVAEATSLTKKDSAAAVDAVFGAVADYLAAGEKVQLIGFGNFEVRERSARTGRNPQTGAEI
KIAASKVPAFKAGKALKDAVK
>gi|330833271|ref|YP_004402096.1| nucleoid DNA-binding protein [Streptococcus suis ST3]
MANKQDLIAKVAEATSLTKKDSAAAVDAVFGAVADYLAAGEKVQLIGFGNFEVRERSARTGRNPQTGAEI
KIAASKVPAFKAGKALKDAVK
>gi|386580543|ref|YP_006076948.1| nucleoid DNA-binding protein [Streptococcus suis JS14]
MANKQDLIAKVAEATSLTKKDSAAAVDAVFGAVADYLAAGEKVQLIGFGNFEVRERSARTGRNPQTGAEI
KSQHLKYLLSKLVKHLKTL
>gi|386582617|ref|YP_006079021.1| nucleoid DNA-binding protein [Streptococcus suis SS12]
MANKQDLIAKVAEATSLTKKDSAAAVDAVFGAVADYLAAGEKVQLIGFGNFEVRERSARTGRNPQTGAEI
KIAASKVPAFKAGKALKDAVK
>gi|386584674|ref|YP_006081077.1| nucleoid DNA-binding protein [Streptococcus suis D9]
MANKQDLIAKVAEATSLTKKDSAAAVDAVFGAVADYLAAGEKVQLIGFGNFEVRERSARTGRNPQTGAEI
KIAASKVPAFKAGKALKDAVK
>gi|386586732|ref|YP_006083134.1| nucleoid DNA-binding protein [Streptococcus suis D12]
MANKQDLIAKVAEATSLTKKDSAAAVDAVFGAVADYLAAGEKVQLIGFGNFEVRERSARTGRNPQTGAEI
KIAASKVPAFKAGKALKDAVK
>gi|386588739|ref|YP_006085140.1| nucleoid DNA-binding protein [Streptococcus suis A7]
MANKQDLIAKVAEATSLTKKDSAAAVDAVFGAVADYLAAGEKVQLIGFGNFEVRERSARTGRNPQTGAEI
KIAASKVPAFKAGKALKDAVK
>gi|389857152|ref|YP_006359395.1| nucleoid DNA-binding protein [Streptococcus suis ST1]
MANKQDLIAKVAEATSLTKKDSAAAVDAVFGAVADYLAAGEKVQLIGFGNFEVRERSARTGRNPQTGAEI
KIAASKVPAFKAGKALKDAVK
>gi|403062090|ref|YP_006650306.1| DNA-binding protein HU [Streptococcus suis S735]
MANKQDLIAKVAEATSLTKKDSAAAVDAVFGAVADYLAAGEKVQLIGFGNFEVRERSARTGRNPQTGAEI
KIAASKVPAFKAGKALKDAVK
>gi|417092365|ref|ZP_11957099.1| nucleoid DNA-binding protein [Streptococcus suis R61]
MANKQDLIAKVAEATSLTKKDSAAAVEAVFGAVADYLAAGEKVQLIGFGNFEVRERSARTGRNPQTGAEI
KIAASKVPAFKAGKALKDAVK

## Sheet: p4516 General
Accession	Description	Score	Coverage	# Proteins	# Unique Peptides	# Peptides	# PSMs	Molecular Function	Cellular Component	Biological Process	Pfam IDs	Area	# AAs	MW [kDa]	calc. pI
302024176	hypothetical protein Ssui0_06242 [Streptococcus suis 05HAS68]	2.03555	25	1	1	1	1					4.97981e+06	56	6.22239	9.46631
						AVGTAEAVELKTK
				hypothetical protein Ssui0_06242 [Streptococcus suis 05HAS68]
				NCBI Reference Sequence: ZP_07249387.1
				FASTA Graphics
				http://www.ncbi.nlm.nih.gov/protein/302024176
				LOCUS ZP_07249387 56 aa linear BCT 10-DEC-2010
				DEFINITION hypothetical protein Ssui0_06242 [Streptococcus suis 05HAS68].
				ACCESSION ZP_07249387
				VERSION ZP_07249387.1 GI:302024176
				DBSOURCE REFSEQ: accession NZ_AARD01000213.1
				KEYWORDS .
				SOURCE Streptococcus suis 05HAS68
				ORGANISM Streptococcus suis 05HAS68
				Bacteria; Firmicutes; Bacilli; Lactobacillales; Streptococcaceae;
				Streptococcus.
				COMMENT WGS REFSEQ: This record is provided to represent a collection of
				whole genome shotgun sequences. The reference sequence was derived
				from AARD01000213.
				Method: conceptual translation.
				FEATURES Location/Qualifiers
				source 1..56
				/organism="Streptococcus suis 05HAS68"
				/strain="05HAS68"
				/db_xref="taxon:672190"
				Protein 1..56
				/product="hypothetical protein"
				/calculated_mol_wt=6095
				CDS 1..56
				/locus_tag="Ssui0_010100006242"
				/coded_by="NZ_AARD01000213.1:4944..5114"
				/transl_table=11
				hypothetical protein Ssui0_06242 [Streptococcus suis 05HAS68]
				NCBI Reference Sequence: ZP_07249387.1
				GenPept Graphics
				>gi|302024176|ref|ZP_07249387.1| hypothetical protein Ssui0_06242 [Streptococcus suis 05HAS68]
				MAVGTAEAVELKTKSLPTMWTGKKLVAIKETLVFGHENLSSFFIYSKKSIQDKLPI
				In red : sequence coverage (25%)
				ref|ZP_07249387.1| (56 letters)
				Results for:
				[?]
				Your BLAST job specified more than one input sequence. This box lets you choose which input sequence to show BLAST results for.
				Query ID
				gi|302024176|ref|ZP_07249387.1|
				gi|302024176|ref|ZP_07249387.1|
				Description
				hypothetical protein Ssui0_06242 [Streptococcus suis 05HAS68]
				Molecule type	amino acid
				Query Length	56
				Database Name	nr
				Description	All non-redundant GenBank CDS translations+PDB+SwissProt+PIR+PRF excluding environmental samples from WGS projects
				ref|ZP_07249387.1| hypothetical protein Ssui0_06242 [Streptococcus suis 05HAS68]
				Length=56
				Score = 114 bits (284), Expect = 8e-32, Method: Compositional matrix adjust.
				Identities = 56/56 (100%), Positives = 56/56 (100%), Gaps = 0/56 (0%)
				Query 1 MAVGTAEAVELKTKSLPTMWTGKKLVAIKETLVFGHENLSSFFIYSKKSIQDKLPI 56
				MAVGTAEAVELKTKSLPTMWTGKKLVAIKETLVFGHENLSSFFIYSKKSIQDKLPI
				Sbjct 1 MAVGTAEAVELKTKSLPTMWTGKKLVAIKETLVFGHENLSSFFIYSKKSIQDKLPI 56

## Sheet: p4516 BLAST
ref|ZP_07249387.1| (56 letters) : Streptococcus (taxid: 1301)
Select for downloading or viewing reports	Description	Max score	Total score	Query cover	E value	Ident	Accession
1Select seq gb|AEV45783.1|	surface immunogenic protein [Streptococcus agalactiae]	27.7	27.7	0.8	3.3	0.27	AEV45783.1
2Select seq gb|ETI84820.1|	hypothetical protein Q615_SPAC00121G0007 [Streptococcus anginosus DORA_7]	27.7	27.7	0.73	5.7	0.37	ETI84820.1
3Select seq gb|EUC80660.1|	ABC transporter, permease protein, DrrB family [Streptococcus sp. SR1]	26.6	26.6	0.71	16	0.38	EUC80660.1
4Select seq ref|WP_001259044.1|	MULTISPECIES: antibiotic ABC transporter permease [Streptococcus]	26.6	26.6	0.71	17	0.38	WP_001259044.1
5Select seq ref|WP_001259047.1|	antibiotic ABC transporter permease [Streptococcus sp. M143]	26.6	26.6	0.71	18	0.38	WP_001259047.1
6Select seq ref|WP_001259059.1|	antibiotic ABC transporter permease [Streptococcus oralis]	26.6	26.6	0.71	18	0.38	WP_001259059.1
7Select seq gb|EUC81169.1|	ABC transporter, permease protein, DrrB family [Streptococcus sp. CM6]	26.6	26.6	0.71	18	0.38	EUC81169.1
8Select seq ref|WP_001259050.1|	antibiotic ABC transporter permease [Streptococcus oralis]	26.6	26.6	0.71	18	0.38	WP_001259050.1
9Select seq ref|WP_001259046.1|	antibiotic ABC transporter permease [Streptococcus oralis]	26.6	26.6	0.71	18	0.38	WP_001259046.1
10Select seq ref|WP_029745781.1|	antibiotic ABC transporter permease [Streptococcus oralis]	26.6	26.6	0.71	18	0.38	WP_029745781.1
11Select seq gb|EGV00741.1|	ABC transporter, permease protein, DrrB family [Streptococcus oralis SK313]	26.6	26.6	0.71	18	0.38	EGV00741.1
12Select seq ref|WP_001259048.1|	antibiotic ABC transporter permease [Streptococcus oralis]	26.6	26.6	0.71	19	0.38	WP_001259048.1
13Select seq ref|WP_001259049.1|	antibiotic ABC transporter permease [Streptococcus oralis]	26.6	26.6	0.71	19	0.38	WP_001259049.1
14Select seq ref|WP_027973125.1|	hypothetical protein [Streptococcus porci]	26.2	26.2	0.64	25	0.31	WP_027973125.1
15Select seq ref|WP_003029945.1|	cystathionine gamma-synthase [Streptococcus anginosus]	25.8	25.8	0.75	31	0.31	WP_003029945.1
16Select seq gb|AGF93708.1|	capsular polysaccharide [Streptococcus pneumoniae]	25.4	25.4	0.39	31	0.45	AGF93708.1
17Select seq ref|WP_019783813.1|	hypothetical protein [Streptococcus sobrinus]	24.6	24.6	0.46	32	0.42	WP_019783813.1
18Select seq ref|WP_003023604.1|	cystathionine gamma-synthase [Streptococcus anginosus]	25.4	25.4	0.75	35	0.31	WP_003023604.1
19Select seq gb|AGF93709.1|	capsular polysaccharide [Streptococcus pneumoniae]	25.4	25.4	0.39	37	0.45	AGF93709.1
20Select seq gb|AGF93706.1|	capsular polysaccharide [Streptococcus pneumoniae]	25.4	25.4	0.39	39	0.45	AGF93706.1
21Select seq ref|WP_001247540.1|	hypothetical protein [Streptococcus agalactiae]	24.6	24.6	0.58	41	0.27	WP_001247540.1
22Select seq ref|WP_003041449.1|	cystathionine gamma-synthase [Streptococcus anginosus]	25.4	25.4	0.75	42	0.31	WP_003041449.1
23Select seq gb|AGF93710.1|	capsular polysaccharide [Streptococcus pneumoniae]	25.0	25.0	0.39	42	0.45	AGF93710.1
24Select seq ref|WP_009729510.1|	DrrB family ABC transporter efflux protein [Streptococcus sp. F0441]	25.4	25.4	0.71	42	0.35	WP_009729510.1
25Select seq ref|WP_001259058.1|	antibiotic ABC transporter permease [Streptococcus oralis]	25.4	25.4	0.71	43	0.35	WP_001259058.1
26Select seq gb|AHZ46918.1|	antibiotic ABC transporter permease [Streptococcus sp. VT 162]	25.4	25.4	0.71	44	0.35	AHZ46918.1
27Select seq ref|WP_013643515.1|	hypothetical protein [Streptococcus gallolyticus]	25.0	25.0	0.32	44	0.5	WP_013643515.1
28Select seq ref|WP_001259056.1|	antibiotic ABC transporter permease [Streptococcus sp. C300]	25.4	25.4	0.71	47	0.35	WP_001259056.1
29Select seq gb|EHE61561.1|	putative membrane protein [Streptococcus pneumoniae 5185-06]	25.4	25.4	0.39	48	0.45	EHE61561.1
30Select seq gb|KEQ48835.1|	ABC-2 type transporter family protein [Streptococcus oralis]	25.4	25.4	0.71	49	0.35	KEQ48835.1
31Select seq ref|WP_001259051.1|	antibiotic ABC transporter permease [Streptococcus oralis]	25.4	25.4	0.71	49	0.35	WP_001259051.1
32Select seq ref|WP_018165899.1|	hypothetical protein [Streptococcus henryi]	25.0	25.0	0.57	52	0.41	WP_018165899.1
33Select seq ref|WP_004188885.1|	antibiotic ABC transporter permease [Streptococcus sanguinis]	25.0	25.0	0.71	56	0.35	WP_004188885.1
NB: No sequence homology of "MAVGTAEAVELKTKSLPTMWTGKKLVAIKETLVFGHENLSSFFIYSKKSIQDKLPI" with sequences of other Streptococcus suis strains than the S. suis strain 05HAS68 (i.e. "Hypothetical protein Ssui0_06242 [Streptococcus suis 05HAS68] ; NCBI Reference Sequence: ZP_07249387.1 )
ABC_ATPase super family	cl21455
ATP-binding cassette transporter nucleotide-binding domain; ABC transporters are a large family of proteins involved in the transport of a wide variety of different compounds, like sugars, ions, peptides, and more complex organic molecules. The nucleotide-binding domain shows the highest similarity between all members of the family. ABC transporters are a subset of nucleotide hydrolases that cont…
T7_EssCb_Firm	TIGR03928
Type VII secretion protein EssC, C-terminal domain; This model describes the C-terminal domain, or longer subunit, of the Firmicutes type VII secretion protein EssC. This protein (homologous to EccC in Actinobacteria) and the WXG100 target proteins are the only homologous parts of type VII secretion between Firmicutes and Actinobacteria [Protein fate, Protein and peptide secretion and trafficking…
